# Supplementary material for: Anti-Inflammatory Effect of Licochalcone A via Regulation of ORAI1 and K+ Channels in T-Lymphocytes
Source: Int J Mol Sci. 2021 Oct 7;22(19):10847. doi: 10.3390/ijms221910847 (PMC8509259; doi:10.3390/ijms221910847)
Supplement: Supplementary file 1 [file ijms-22-10847-s001.zip]

Archive with 1 entries (1 files):
- ijms-1386458-supplementary.pdf
